# Supplementary material for: Evolutionary history of histone demethylase families: distinct evolutionary patterns suggest functional divergence
Source: BMC Evol Biol. 2008 Oct 24;8:294. doi: 10.1186/1471-2148-8-294 (PMC2579438; doi:10.1186/1471-2148-8-294)
Supplement: Additional file 1 — List of all the AOD genes and JmjC genes included in this study. [file 1471-2148-8-294-S1.xls]

## Sheet: AOD gene family
Gene	Organism	Gene ID
AtKDM1A	Arabidopsis	AT3G10390.1
AtKDM1C	Arabidopsis	AT1G62830.1
AtKDM1B	Arabidopsis	AT3G13682.1
AtKDM1D	Arabidopsis	AT4G16310.1
AtAOD1	Arabidopsis	AT1G65840.1
AtAOD2A	Arabidopsis	AT2G43020.1
AtAOD2B	Arabidopsis	AT3G59050.1
AtAOD3	Arabidopsis	AT5G13700.1
AtAOD4	Arabidopsis	AT4G29720.1
AtAOD6	Arabidopsis	AT3G09580.1
AtAOD7	Arabidopsis	AT4G14210.1
AtAOD8	Arabidopsis	AT3G04870.1
AtAOD9A	Arabidopsis	AT4G01690.1
AtAOD9B	Arabidopsis	AT5G14220.1
PtKDM1C1	Poplar	eugene3.00020116
PtKDM1C2	Poplar	gw1.V.2015.1
PtKDM1D1	Poplar	fgenesh1_pg.C_LG_V001509
PtKDM1D2	Poplar	fgenesh1_pg.C_LG_II000237
PtKDM1B	Poplar	eugene3.00110977
PtKDM1A1	Poplar	gw1.X.2808.1
PtKDM1A2	Poplar	gw1.VIII.1319.1
PtAOD1A	Poplar	gw1.44.536.1
PtAOD1B	Poplar	estExt_fgenesh4_pg.C_LG_IV0803
PtAOD2A	Poplar	gw1.II.1985.1
PtAOD2B	Poplar	estExt_fgenesh4_pm.C_LG_V0482
PtAOD6	Poplar	eugene3.00011992
PtAOD7A	Poplar	gw1.XIV.3183.1
PtAOD7B	Poplar	eugene3.00002400
PtAOD8A	Poplar	fgenesh4_pm.C_LG_XIII000161
PtAOD8B	Poplar	estExt_fgenesh4_pm.C_700037
	Poplar	gw1.XII.979.1
	Poplar	gw1.IX.3375.1
	Poplar	gw1.I.1725.1
	Poplar	grail3.0005009402
	Poplar	eugene3.00061049
	Poplar	fgenesh4_pg.C_LG_II001916
	Poplar	fgenesh4_pg.C_LG_XIV000523
	Poplar	fgenesh4_pm.C_LG_I000925
OsAOD9A	Rice	LOC_Os01g18320.1
OsAOD4	Rice	LOC_Os01g51320.1
OsKDM1C	Rice	LOC_Os02g51880.1
OsAOD7	Rice	LOC_Os03g08570.1
OsAOD9B	Rice	LOC_Os04g41260.1
OsKDM1A	Rice	LOC_Os04g47270.1
OsAOD2	Rice	LOC_Os04g53190.1
OsAOD1A	Rice	LOC_Os04g57550.1
OsAOD1B	Rice	LOC_Os04g57560.1
OsAOD8	Rice	LOC_Os07g10490.1
OsAOD6	Rice	LOC_Os07g43370.1
OsKDM1B	Rice	LOC_Os08g04780.1
OsAOD3	Rice	LOC_Os09g20284.1
OsKDM1D	Rice	LOC_Os10g38850.1
SmKDM1A	Selaginella	e_gw1.3.1009.1
SmKDM1D	Selaginella	estExt_fgenesh2_pg.C_1490008
SmAOD1	Selaginella	gw1.119.74.1
SmAOD2A	Selaginella	estExt_fgenesh1_kg.C_600021
SmAOD2B	Selaginella	estExt_fgenesh2_pg.C_60363
SmAOD6	Selaginella	gw1.13.788.1
SmAOD7	Selaginella	estExt_fgenesh1_pm.C_920019
SmAOD8	Selaginella	estExt_Genewise1.C_140126
	Selaginella	e_gw1.5.622.1
	Selaginella	estExt_fgenesh2_pg.C_50406
	Selaginella	estExt_Genewise1Plus.C_480299
	Selaginella	e_gw1.64.269.1
PpKDM1A1	Moss	estExt_Genewise1.C_1450051
PpKDM1A2	Moss	estExt_Genewise1.C_480072
PpKDM1D1	Moss	estExt_fgenesh1_pg.C_2000051
PpKDM1D2	Moss	estExt_Genewise1.C_2060047
PpAOD2	Moss	estExt_Genewise1.C_240164
PpAOD6	Moss	estExt_fgenesh1_pg.C_3360029
PpAOD7	Moss	e_gw1.369.2.1
PpAOD8A	Moss	estExt_gwp_gw1.C_2110084
PpAOD8B	Moss	e_gw1.149.15.1
PpAOD8C	Moss	fgenesh1_pm.scaffold_277000002
	Moss	fgenesh1_pg.scaffold_20000011
	Moss	estExt_gwp_gw1.C_280216
	Moss	e_gw1.45.61.1
OlKDM1A	Osterococcus	e_gwEuk.19.16.1
OlKDM1D	Osterococcus	eugene.0300010364
OlAOD6	Osterococcus	e_gwEuk.1.266.1
OlAOD7A	Osterococcus	estExt_GenewiseEukaryote.C_Chr_150066
OlAOD7B	Osterococcus	e_gwEuk.10.107.1
	Osterococcus	eugene.0400010022
	Osterococcus	fgenesh1_pg.C_Chr_7000003
	Osterococcus	eugene.0600010338
TpAOD6	Thalassiosira pseudonana	thaps1_ua_kg.chr_13000049
TpAOD7A	Thalassiosira pseudonana	fgenesh1_pg.C_chr_1000517
TpAOD7B	Thalassiosira pseudonana	fgenesh1_pg.C_chr_6000679
TpAOD8	Thalassiosira pseudonana	e_gw1.14.51.1
HsKDM1A	Human	NP_055828.2
HsKDM1B	Human	NP_694587.2
HsAOD4	Human	NP_787033.1
HsAOD5	Human	NP_690863.1
HsAOD9	Human	NP_000231.1
	Human	NP_000889.3
	Human	NP_690875.1
DrKDM1A	Zebrafish	LOC558450
DrKDM1B	Zebrafish	Zv7_NA3739
DrAOD4	Zebrafish	Hmm22445
DrAOD5	Zebrafish	XP_684473
	Zebrafish	Hmm3839
	Zebrafish	XP_693096
DmKDM1	Drosophila	FBpp0074595
DmAOD4	Drosophila	FBpp0081369
DmAOD9	Drosophila	FBpp0084044
	Drosophila	FBpp0074958
	Drosophila	FBpp0074952
	Drosophila	FBpp0080699
	Drosophila	FBpp0087206
	Drosophila	FBpp0076286
Mouse_AOF2	Mus musculus	NP_598633
Mouse_AOF1	Mus musculus	NP_758466
Cow_AOF2	Bos taurus	XP_612243
Cow_AOF1	Bos taurus	XP_001254937
Pufferfish_AOF2	Fugu rubripes	estExt_GW.C_100155
Pufferfish_AOF1	Fugu rubripes	e_gw2.2192.2.1
Sea_squirt_AOF2	Ciona intestinalis	fgenesh3_pg.C_chr_09q000644
Sea_squirt_AOF1	Ciona intestinalis	gw1.02q.1240.1
Sea_urchin_AOF2	Strongylocentrotus purpuratus	XP_001176966
Sea_urchin_AOF1	Strongylocentrotus purpuratus	XP_782860
Sea_anemone_AOF2	Nematostella vectensis	e_gw.76.14.1
Sea_anemone_AOF1	Nematostella vectensis	gw.420.1.1
Mosquito_AOF2	Anopheles_gambiae_AOF2	AGAP011661
Honey_bee_AOF2	Apis_mellifera_AOF2	XP_001122201,XP_624329
Beetle_AOF2	Tribolium_castaneum_AOF2	XP_972258,XP_972055

## Sheet: JmjC gene family
Gene	Organism	Gene ID
AtJMJD6A	Arabidopsis	AT5G06550.1
AtJMJD6B	Arabidopsis	AT1G78280.1
AtKDM3A	Arabidopsis	AT1G09060.1
AtKDM3B	Arabidopsis	AT4G21430.1
AtKDM3C	Arabidopsis	AT3G07610.1
AtKDM3D	Arabidopsis	AT4G00990.1
AtKDM3E	Arabidopsis	AT1G11950.1
AtKDM3F	Arabidopsis	AT1G62310.1
AtKDM5	Arabidopsis	AT1G63490.1
AtPKDM11	Arabidopsis	AT5G63080.1
AtPKDM12A	Arabidopsis	AT3G20810.1
AtPKDM12B	Arabidopsis	AT3G45880.1
AtPKDM7A	Arabidopsis	AT2G38950.1
AtPKDM7B	Arabidopsis	AT4G20400.1
AtPKDM7C	Arabidopsis	AT2G34880.1
AtPKDM7D	Arabidopsis	AT1G08620.1
AtPKDM8	Arabidopsis	AT5G46910.1
AtPKDM9A	Arabidopsis	AT3G48430.1
AtPKDM9B	Arabidopsis	AT5G04240.1
PtJMJD6	Poplar	Manually annotated: LG_II [7126513-7127399]
PtKDM3A	Poplar	eugene3.01330019
PtKDM3B	Poplar	eugene3.00130174
PtKDM3C	Poplar	fgenesh4_pg.C_LG_XI000345
PtKDM3D	Poplar	gw1.IV.2179.1
PtKDM3E	Poplar	fgenesh4_pg.C_LG_XV000125
PtKDM3F	Poplar	gw1.166.62.1
PtKDM3G	Poplar	gw1.XI.1448.1
PtKDM3H	Poplar	gw1.V.3284.1
PtKDM3I	Poplar	gw1.V.3035.1
PtKDM5	Poplar	gw1.III.619.1
PtPDKM7A	Poplar	gw1.II.1612.1
PtPDKM7B	Poplar	gw1.202.15.1
PtPDKM7C	Poplar	eugene3.21490002
PtPDKM7D	Poplar	gw1.XI.1000.1
PtPDKM7E	Poplar	gw1.XIII.1675.1
PtPDKM7F	Poplar	gw1.XIX.538.1
PtPKDM11	Poplar	fgenesh4_pg.C_LG_XV000553
PtPKDM12A	Poplar	gw1.IX.4412.1
PtPKDM12B	Poplar	gw1.148.172.1
PtPKDM8A	Poplar	eugene3.00290236
PtPKDM8B	Poplar	gw1.III.1390.1
PtPKDM9A	Poplar	Manually annotated: LG_XII [10977324-10977560]
PtPKDM9B	Poplar	Manually annotated: LG_XV [6650932-6653252]
PtPKDM9C	Poplar	Manually annotated: LG_XIII
PtPKDM9D	Poplar	Manually annotated: LG_X [19209870-19210118]
OsJMJD6A	Rice	LOC_Os11g36450.1
OsJMJD6B	Rice	LOC_Os03g27250.1
OsKDM3A	Rice	LOC_Os03g22540.1
OsKDM3B	Rice	LOC_Os09g22540.1
OsKDM3C	Rice	LOC_Os02g01940.1
OsKDM3D	Rice	LOC_Os02g58210.1
OsKDM3E	Rice	LOC_Os03g31594.1
OsPKDM11	Rice	LOC_Os01g36630.1
OsPKDM12	Rice	LOC_Os09g31050.1
OsPKDM7A	Rice	LOC_Os05g23670.1
OsPKDM7B	Rice	LOC_Os05g10770.1
OsPKDM8	Rice	LOC_Os10g42690.1
OsPKDM9A	Rice	LOC_Os01g67970.1
OsPKDM9B	Rice	LOC_Os12g18150.1
OsPKDM9C	Rice	LOC_Os03g05680.1
PpJMJD6A	Moss	e_gw1.156.146.1
PpJMJD6B	Moss	e_gw1.153.6.1
PpJMJD6C	Moss	estExt_gwp_gw1.C_800065
PpKDM3A	Moss	e_gw1.26.25.1
PpKDM3B	Moss	e_gw1.444.1.1
PpKDM3C	Moss	estExt_fgenesh1_pg.C_1440007
PpKDM3D	Moss	estExt_gwp_gw1.C_4300011
PpKDM5A	Moss	fgenesh1_pg.scaffold_235000018
PpKDM5B	Moss	fgenesh1_pg.scaffold_235000001
PpPDKM7	Moss	e_gw1.127.10.1
PpPKDM12A	Moss	e_gw1.105.44.1
PpPKDM12B	Moss	e_gw1.6.316.1
PpPKDM12C	Moss	fgenesh1_pg.scaffold_259000052
PpPKDM12D	Moss	estExt_Genewise1.C_300010
PpPKDM9A	Moss	estExt_fgenesh1_pg.C_1380108
PpPKDM9B	Moss	estExt_fgenesh1_pg.C_420046
HsJARID2	Human	NP_004964.2
HsJMJD6	Human	NP_055982.1
HsKDM2A	Human	NP_036440.1
HsKDM2B	Human	NP_115979.3
HsKDM3A	Human	NP_060903.2
HsKDM3B	Human	NP_057688.2
HsKDM3C	Human	NP_004232.2
HsKDM3D	Human	NP_005135.2
HsKDM4A	Human	NP_055478.1
HsKDM4B	Human	NP_055830.1
HsKDM4C	Human	NP_055876.1
HsKDM4D	Human	NP_060509.2
HsKDM5A	Human	NP_005047.1
HsKDM5B	Human	NP_006609.3
HsKDM5C	Human	NP_004178.1
HsKDM5D	Human	NP_004644.2
HsKDM6A	Human	NP_066963.1
HsKDM6B	Human	XP_043272.6
HsKDM6C	Human	NP_009056.3
HsPKDM10A	Human	NP_085150.1
HsPKDM10B	Human	NP_055922.1
HsPKDM10C	Human	NP_005383.2
HsPKDM11	Human	NP_075383.1
HsPKDM12A	Human	NP_079049.1
HsPKDM12B	Human	NP_060372.1
HsPKDM12C	Human	NP_078886.2
CeJMJD6	C. elegans	F29B9.4a
CeKDM4	C. elegans	Y48B6A.11
CeKDM6A	C. elegans	C29F7.6
CeKDM6B	C. elegans	D2021.1
CeKDM6C	C. elegans	F23D12.5
CeKDM6D	C. elegans	F18E9.5b
CeKMD5	C. elegans	ZK593.4
CePKDM10A	C. elegans	F43G6.6
CePKDM10B	C. elegans	T26A5.5a
CePKDM10C	C. elegans	F29B9.2a
CePKDM11	C. elegans	T07C4.11
CePKDM12	C. elegans	C06H2.3
DmJARID2	Drosophila	FBpp0076196
DmJMJD6	Drosophila	FBpp0083632
DmKDM2	Drosophila	FBpp0081450
DmKDM3	Drosophila	FBpp0081541
DmKDM4A	Drosophila	FBpp0087961
DmKDM4B	Drosophila	FBpp0086883
DmKDM5	Drosophila	FBpp0078863
DmKDM6	Drosophila	FBpp0079664
DmPKDM11	Drosophila	FBpp0080615
DmPKDM12A	Drosophila	FBpp0084588
DmPKDM12B	Drosophila	FBpp0075567
DmPKDM12C	Drosophila	FBpp0072492
